# Supplementary material for: Host genetic control of gut microbiome composition
Source: Mamm Genome. 2021 Jun 22;32(4):263–81. doi: 10.1007/s00335-021-09884-2 (PMC8295090; doi:10.1007/s00335-021-09884-2)
Supplement: Supplementary file 1 — Supplementary file1 (XLSX 28 kb) [file 335_2021_9884_MOESM1_ESM.xlsx]

## Sheet: Sheet1
Supplementary Table 1. Summary of published microbial abundance QTL
Trait	LOD	Chrosomsome	Mb	CI	Publication		Genome Build	p-value	Environmental Interaction
Actinobacteria Coriobacteridae	7.2	10	119	104–123	Benson, 2010		B37
Coriobacteriales	7.1	10	119	105–122	Benson, 2010		B37
Coriobacterineae	7	10	119	104–123	Benson, 2010		B37
Coriobacteriaceae	7.3	10	119	106–122	Benson, 2010		B37
Proteobacteria	8.6	6	28	−40	Benson, 2010		B37
Proteobacteria	8.6	8	43	33–63	Benson, 2010		B37
Epsilonproteobacteria	9.2	6	13	−39	Benson, 2010		B37
Campylobacterales	9.2	6	13	−39	Benson, 2010		B37
Helicobacteraceae	8.7	6	13	−39	Benson, 2010		B37
Helicobacter	8.8	6	13	−39	Benson, 2010		B37
Deltaproteobacteria	5.1	19	56	54-	Benson, 2010		B37
Gammaproteobacteria	6.2	9	119	117-	Benson, 2010		B37
Pseudomonadales	6.8	9	119	117-	Benson, 2010		B37
Betaproteobacteria	8.6	7	19	15–29	Benson, 2010		B37
Burkholderiales	10.7	7	19	14–33	Benson, 2010		B37
Comamonadaceae	10.8	7	19	13–34	Benson, 2010		B37
Variovorax	9.7	7	19	14–28	Benson, 2010		B37
Firmicutes L.johnsonii/L.gasseri	6.8	7	66	47–71	Benson, 2010		B37
Firmicutes L.johnsonii/L.gasseri	5.8	14	93	86–103	Benson, 2010		B37
Streptococcaceae	8	10	107	101–111	Benson, 2010		B37
Lactococcus	8	10	107	100–111	Benson, 2010		B37
Erysipelotrichi	6.4	7	73	65–88	Benson, 2010		B37
Erysipelotrichales	6.5	7	73	67–87	Benson, 2010		B37
Erysipelotrichaceae	6.5	7	73	66–88	Benson, 2010		B37
Turicibacter	7.1	7	73	71–88	Benson, 2010		B37
Peptostreptococcaceae	5.8	1	148	143–150	Benson, 2010		B37
Peptostreptococcaceae IS	5.7	1	148	143–150	Benson, 2010		B37
Ruminococcaceae	5.5	12	17	−26	Benson, 2010		B37
Bacteriodetes Barnesiella	10.7	1	80	63–139	Benson, 2010		B37
Bacteriodetes Barnesiella	4.6	9	87	72–104	Benson, 2010		B37
Bacillales	4.26087	17	21.83–23.00	21.71–26.63	McKnite 2012		B37
Bacillales	4.13043	17	7.75–10.17	7.37–10.44	McKnite 2012		B37
Prevotellaceae	5.41304	12	90.15	78.36–95.80	McKnite 2012		B37
Rikenellaceae	4.17391	15	95.15–95.78	92.73–97.39	McKnite 2012		B37
Staphylococcaceae	4.13043	17	7.75–10.17	7.39–10.44	McKnite 2012		B37
Staphylococcaceae	4.1087	17	21.83–23.00	21.71–26.66	McKnite 2012		B37
Bacteroides	3.8913	4	87.70–88.04	87.58–95.23	McKnite 2012		B37
Staphylococcus	4.17391	17	7.75–10.17	5.26–10.43	McKnite 2012		B37
Staphylococcus	4.1087	17	21.83–23.00	21.71–26.70	McKnite 2012
Blautia OTU15028	4.53*	1	49.1	43.3-50.7	Leamy, 2014		B37		Diet (C)
Butyricicoccus	3.97	1	127.2	123.3-140.7	Leamy, 2014		B37		Diet (HF)
ButyricicoccusOTU7	4.30*	1	127.2	123.3-140.7	Leamy, 2014		B37		Diet (HF)
Prevotella OTU18932	4.29*	1	173.3	167.0-182.1	Leamy, 2014		B37
Prevotella OTU18932	4.08	2	59.5	57.5-62.5	Leamy, 2014		B37
Alistipes OTU24985	4.21	2	60.2	57.5-62.5	Leamy, 2014		B37
Hydrogenoanaerobacterium OTU29627	4.51*	2	172.5	170.3-173.6	Leamy, 2014		B37		Sex (M)
Hydrogenoanaerobacterium OTU29627	4.51*	9	29.8	22.0-33.4	Leamy, 2014		B37
Clostridium OTU23089	4.05	3	16.9	11.8-22.6	Leamy, 2014		B37
Blautia OTU26092	4.97*	3	20.4	11.8-22.6	Leamy, 2014		B37
Roseburia OTU17889	3.99	4	12.5	8.3-19.7	Leamy, 2014		B37		Diet (C)
Desulfotomaculum OTU3615	4.07	5	115.2	112.9-118.1	Leamy, 2014		B37
Eubacterium OTU32093	5.08*	6	54	53.1-59.2	Leamy, 2014		B37
Desulfocurvus OTU35558	4.42*	6	115.6	112.2-120.0	Leamy, 2014		B37
Lactobacillusjohnsonii ATCC33200	4.08	6	126.9	122.4-131.6	Leamy, 2014		B37
Butyricimonas OTU14099	4.66*	8	71.6	64.4-79.1	Leamy, 2014		B37
Alistipes OTU16090	4.1	8	74.9	64.4-79.1	Leamy, 2014		B37
Alistipes OTU27257	4.16	8	77.5	66.5-79.1	Leamy, 2014		B37
Alistipes OTU41353	7.99*	9	37.3	34.6-40.9	Leamy, 2014		B37
Clostridium OTU29084	4.56*	9	40.2	33.5-42.3	Leamy, 2014		B37
Prevotella OTU17740	5.87*	9	40.7	33.5-40.9	Leamy, 2014		B37		Diet (C)
	4.07	X	66.1	54.5-74.6	Leamy, 2014		B37
Odoribacter OTU25269	6.01*	9	40.7	33.5-40.9	Leamy, 2014		B37		Diet (C)
Bacteriodes OTU13989	4.51*	9	40.7	40.5-42.4	Leamy, 2014		B37		Diet (HF)
Bacteriodes OTU25483	6.04*	9	40.7	33.5-40.9	Leamy, 2014		B37		Diet (C)
Lactococcus lactis	3.95	9	113.3	112.3-115.0	Leamy, 2014		B37
Roseburia OTU21572	4.24	10	6.4	4.7-9.07	Leamy, 2014		B37
Oscillibacter OTU33466	4.12	11	41.8	35.1-44.5	Leamy, 2014		B37
Alistipes OTU22207	3.97	11	97.8	93.4-114.0	Leamy, 2014		B37
Odoribacter	4.39*	14	17.1	10.5-20.3	Leamy, 2014		B37
OdoribacterOTU6	4.04	14	17.1	10.5-20.3	Leamy, 2014		B37
Clostridium OTU30840	4.67*	14	71.1	67.6-87.5	Leamy, 2014		B37
	3.93	18	68.4	65.4-70.2	Leamy, 2014		B37
Hydrogenoanaerobacterium OTU46742	4.87*	14	88.7	79.7-87.5	Leamy, 2014		B37
Bacteriodes OTU20360	4.28*	16	6.9	3.98-9.92	Leamy, 2014		B37
AlistipesOTU15	4.21	16	44.8	42.7-48.1	Leamy, 2014		B37		Sex (M)
Mucispirillum	4.72*	16	45.7	42.7-57.8	Leamy, 2014		B37
Mucispirillumschaedleri(T)	4.72*	16	45.7	42.7-57.9	Leamy, 2014		B37
Lactobacillus	4.27*	16	63.3	51.6-70.4	Leamy, 2014		B37
Odoribacter OTU17491	4.11	17	48.7	51.9-58.2	Leamy, 2014		B37
Bacteriodes OTU23606	4.01	18	83.1	83.1-	Leamy, 2014		B37
Clostridium OTU29519	4.04	19	24.3	22.6-24.7	Leamy, 2014		B37
Oscillospira spp.		4	95.0208		Org, 2015		B38	5.66639e-09
Ruminococcus Gnavus		19	14.405		Org, 2015		B38	8.37e-07
Roseburia spp.		15	90.5569		Org, 2015		B38	5.51e-10
Turicibacter spp.		11	28.4874		Org, 2015		B38	2.61314e-07
Turicibacter spp		9	108.856		Org, 2015		B38	2.72e-06
Akkermansia muciniphila		7	68.9446		Org, 2015		B38	2.58989e-06
Akkermansia muciniphila		2	157.698		Org, 2015		B38	5.96089e-06
Firmicutes;phylum;Clostridia;class;Clostridiales;order;Ruminococcaceae;family;Oscillibacter;genus;	4.65217	3	18.7-19.2	18.7-19.2	Perez-Munoz, 2019		B38		CD
domain;"Actinobacteria";phylum;Actinobacteria;class;Actinobacteridae;subclass;Bifidobacteriales;order;Bifidobacteriaceae;family;Bifidobacterium;genus;	4.21739	6	89.21-89.37	89.21-89.37	Perez-Munoz, 2019		B38		CD
Firmicutes;Clostridiales;Lachnospiraceae;	3.16391	1	142.966-145.202	142.966-145.202	Perez-Munoz, 2019		B38		CD
Firmicutes;Clostridiales;Lachnospiraceae;	3.49674	1	22.062-22.401	22.062-22.401	Perez-Munoz, 2019		B38		CD
Firmicutes;Clostridiales;Lachnospiraceae;	4.23043	2	92.415	92.415	Perez-Munoz, 2019		B38		CD
Firmicutes;Clostridiales;;	4.8913	2	61.357-62.138	61.357-62.138	Perez-Munoz, 2019		B38		CD
Firmicutes;Clostridiales;Ruminococcaceae;Oscillospira	4.26804	3	18.711-19.24	18.711-19.24	Perez-Munoz, 2019		B38		CD
Firmicutes;Clostridiales;Lachnospiraceae;	4.18239	3	61.22-64.292	61.22-64.292	Perez-Munoz, 2019		B38		HFD
Firmicutes;Clostridiales;Peptococcaceae;rc4-4	4.65957	4	62.65	62.65	Perez-Munoz, 2019		B38		CD
Firmicutes;Clostridiales;Lachnospiraceae;Roseburia	5.6837	4	63.02	63.02	Perez-Munoz, 2019		B38		CD
Firmicutes;Clostridiales;Ruminococcaceae;	4.00391	4	118.599-121.024	118.599-121.024	Perez-Munoz, 2019		B38		HFD
Bacteroidetes;Bacteroidales;S24-7;	4.18522	4	121.044-125.068	121.044-125.068	Perez-Munoz, 2019		B38		HFD
Firmicutes;Clostridiales;0.93;	3.53696	4	121.044-125.068	121.044-125.068	Perez-Munoz, 2019		B38		HFD
Firmicutes;Clostridiales;Lachnospiraceae;	4.22261	5	102.108	102.108	Perez-Munoz, 2019		B38		CD
Firmicutes;Clostridiales;Lachnospiraceae;	4.08761	5	25.574-25.891	25.574-25.891	Perez-Munoz, 2019		B38		HFD
Firmicutes;Clostridiales;[Mogibacteriaceae];	4.59196	6	149.266	149.266	Perez-Munoz, 2019		B38		HFD
Firmicutes;Clostridiales;Ruminococcaceae;Oscillospira	5.28609	6	76.543-76.702	76.543-76.702	Perez-Munoz, 2019		B38		HFD
Actinobacteria;Bifidobacteriales;Bifidobacteriaceae;Bifidobacteriumpseudolongum	4.2187	6	89.214-89.371	89.214-89.371	Perez-Munoz, 2019		B38		CD
Actinobacteria;Coriobacteriales;Coriobacteriaceae;Adlercreutzia	4.09652	7	68.216	68.216	Perez-Munoz, 2019		B38		HFD
Firmicutes;Clostridiales;;	4.29848	7	50.064-55.591	50.064-55.591	Perez-Munoz, 2019		B38		HFD
Firmicutes;Clostridiales;;	4.60152	9	110.609	110.609	Perez-Munoz, 2019		B38		HFD
Firmicutes;Clostridiales;Lachnospiraceae;	4.42587	10	116.134	116.134	Perez-Munoz, 2019		B38		CD
Bacteroidetes;Bacteroidales;S24-7;	3.83674	12	102.529-102.564	102.529-102.564	Perez-Munoz, 2019		B38		CD
Firmicutes;Clostridiales;Lachnospiraceae;0.72	5.17957	14	24	24	Perez-Munoz, 2019		B38		HFD
Firmicutes;Clostridiales;Lachnospiraceae;0.72	4.16935	14	46.83-46.979	46.83-46.979	Perez-Munoz, 2019		B38		CD
Firmicutes;Lactobacillales;Streptococcaceae;Streptococcus	4.50109	15	14.391-14.625	14.391-14.625	Perez-Munoz, 2019		B38		HFD
Firmicutes;Clostridiales;[Mogibacteriaceae];	4.33261	18	70.045	70.045	Perez-Munoz, 2019		B38		HFD
[Ruminococcus]	6.3062	1	12.7325	3-190.33	Kemis, 2019		B38
Proteobacteria	6.13835	1	124.239	122.35-127.86	Kemis, 2019		B38
Gammaproteobacteria	7.03767	1	126.493	122.48-129.75	Kemis, 2019		B38
Enterobacteriales	6.90908	1	126.493	122.48-135.06	Kemis, 2019		B38
Enterobacteriaceae	6.90908	1	126.493	122.48-135.06	Kemis, 2019		B38
Clostridiaceae	7.09979	1	174.605	172.48-175.47	Kemis, 2019		B38
Christensenellaceae	6.12715	2	31.0013	29.93-171.62	Kemis, 2019		B38
Streptococcaceae	6.8545	4	114.633	110.84-117.43	Kemis, 2019		B38
Lactococcus	7.42264	4	114.633	111.63-117.43	Kemis, 2019		B38
Oscillospira	6.90933	5	26.2332	6.95-110.32	Kemis, 2019		B38
Coprococcus	6.4531	7	73.3175	72.85-73.93	Kemis, 2019		B38
Proteobacteria	6.29311	7	120.167	118.81-121.71	Kemis, 2019		B38
Ruminococcaceae	6.13456	7	122.764	6.75-123.76	Kemis, 2019		B38
Turicibacterales	8.04377	8	4.31659	4.31-6.93	Kemis, 2019		B38
Turicibacteraceae	8.04377	8	4.31659	4.31-6.93	Kemis, 2019		B38
Turicibacter	8.04377	8	4.31659	4.31-6.93	Kemis, 2019		B38
[Mogibacteriaceae]	6.21187	9	78.9152	74.57-82.8	Kemis, 2019		B38
Coprococcus	6.17754	11	8.16719	3-120.24	Kemis, 2019		B38
Clostridiaceae	7.04624	11	87.7598	71.81-93.02	Kemis, 2019		B38
Bacilli	6.5144	12	19.8673	16.64-23.68	Kemis, 2019		B38
Dorea	6.23329	12	29.3357	26.77-33.37	Kemis, 2019		B38
Erysipelotrichi	6.33406	13	73.7353	72.55-78.26	Kemis, 2019		B38
Erysipelotrichales	6.33406	13	73.7353	72.55-78.26	Kemis, 2019		B38
Erysipelotrichaceae	6.33406	13	73.7353	72.55-78.26	Kemis, 2019		B38
[Mogibacteriaceae]	6.38983	13	108.902	104.44-116.78	Kemis, 2019		B38
[Ruminococcus]	6.30423	14	22.5314	22.32-23.27	Kemis, 2019		B38
Proteobacteria	8.67012	18	23.7341	23.26-23.75	Kemis, 2019		B38
Streptococcaceae	6.15598	18	83.9411	82.1-85.12	Kemis, 2019		B38
Clostridiales Ruminococcaceae Oscillibacter 1	8.2	1	13.2798	12.61-18.95	Bubier, 2020		B38
Bacteroidales Porphyromonadaceae Paludibacter 2	8.23	3	108.854	104.65-108.74	Bubier, 2020		B38
Clostridiales Lachnospiraceae Marvinbryantia 3	8.13	3	37.5691	34.12-36.15	Bubier, 2020		B38
Clostridiales Lachnospiraceae Roseburia 4	9.57	4	136.028	135.42-144.87	Bubier, 2020		B38
Coriobacteriales Coriobacteriaceae Enterorhabdus 5	8.84	5	119.129	116.92-121.57	Bubier, 2020		B38
Clostridiales Lachnospiraceae Sporobacterium 6	8.42	5	138.36	137.12-141.12	Bubier, 2020		B38
Bacteroidales Porphyromonadaceae Odoribacter 7	8.84	7	77.6514	67.1-70.63	Bubier, 2020		B38
Clostridiales Ruminococcaceae Lactonifactor 8	8.88	7	47.7619	37.3-50.85	Bubier, 2020		B38
Bacteroidales Porphyromonadaceae Odoribacter 9	8.6	7	77.6514	67.1-71.1	Bubier, 2020		B38
Clostridiales Lachnospiraceae Anaerostipes 10	9.61	8	47.1234	44.98-59.34	Bubier, 2020		B38
Clostridiales Incertae Sedis XIV Blautia 11	9.49	8	31.9192	23.74-28.93	Bubier, 2020		B38
Clostridiales Clostridiaceae Caminicella 12	8.29	9	80.4405	78.9-86.27	Bubier, 2020		B38
Erysipelotrichales Erysipelotrichaceae Turicibacter 13	8.87	10	88.0182	85.9-110.52	Bubier, 2020		B38
Bacteroidales Bacteroidaceae Bacteroides 14	8.14	11	58.7834	56.57-62.87	Bubier, 2020		B38
Clostridiales Lachnospiraceae Syntrophococcus 15	9.47	15	93.635	90.78-101.21	Bubier, 2020		B38
Bacteroidales Porphyromonadaceae Tannerella 16	8.1	19	47.7326	45.1-51.49	Bubier, 2020		B38
Clostridiales Ruminococcaceae Hydrogenoanaerobacterium 17	8.5	X	155.749	146.44-152.03	Bubier, 2020		B38
Clostridiales Lachnospiraceae Lachnobacterium 18	8.2	X	163.79	157.44-160.45	Bubier, 2020		B38
Helicobacter hepaticus	6.89	3	123		Hillhouse, 2011		B37
Helicobacter hepaticus	3.09	17	3.8		Hillhouse, 2011		B37
Helicobacter hepaticus	4.23	3	123		Hillhouse, 2011		B37
Helicobacter hepaticus	3.16	11	58		Hillhouse, 2011		B37
Helicobacter hepaticus	3.13	3	86		Hillhouse, 2011		B37
Helicobacter hepaticus	3.09	3	116		Hillhouse, 2011		B37
Helicobacter hepaticus	3.47	17	3.8		Hillhouse, 2011		B37
Helicobacter hepaticus	5.76	3	123		Hillhouse, 2011		B37
Helicobacter hepaticus	3.56	3	143		Hillhouse, 2011		B37
Helicobacter hepaticus	2.89	7	127		Hillhouse, 2011		B37
unreported 1		1		13.12-14.58	Snijders, 2016		B38
unreported 2		1		21.34-21.43	Snijders, 2016		B38
unreported 3		1		34.39-34.43	Snijders, 2016		B38
unreported 4		1		51.78-52	Snijders, 2016		B38
unreported 5		1		168.22-168.26	Snijders, 2016		B38
unreported 6		10		13.05-14.72	Snijders, 2016		B38
unreported 7		10		14.89-15.7	Snijders, 2016		B38
unreported 8		10		18.04-18.87	Snijders, 2016		B38
unreported 9		10		91.14-91.88	Snijders, 2016		B38
unreported 10		10		91.92-94.22	Snijders, 2016		B38
unreported 11		10		94.33-95.64	Snijders, 2016		B38
unreported 12		10		99.4-99.42	Snijders, 2016		B38
unreported 13		10		102.15-102.77	Snijders, 2016		B38
unreported 14		10		106.03-106.55	Snijders, 2016		B38
unreported 15		10		106.78-107	Snijders, 2016		B38
unreported 16		10		108.14-108.25	Snijders, 2016		B38
unreported 17		10		108.52-108.75	Snijders, 2016		B38
unreported 18		10		110.34-111.89	Snijders, 2016		B38
unreported 19		10		117.93-119.04	Snijders, 2016		B38
unreported 20		11		54.62-54.86	Snijders, 2016		B38
unreported 21		11		55.1-55.39	Snijders, 2016		B38
unreported 22		11		82.06-82.14	Snijders, 2016		B38
unreported 23		11		83.46-85.71	Snijders, 2016		B38
unreported 24		11		86.41-86.97	Snijders, 2016		B38
unreported 25		11		88.22-89.71	Snijders, 2016		B38
unreported 26		11		89.9-90.03	Snijders, 2016		B38
unreported 27		11		92.68-93.15	Snijders, 2016		B38
unreported 28		11		93.17-93.29	Snijders, 2016		B38
unreported 29		11		95.61-96.68	Snijders, 2016		B38
unreported 30		11		98.59-99.21	Snijders, 2016		B38
unreported 31		11		100.69-102.19	Snijders, 2016		B38
unreported 32		11		103.48-103.62	Snijders, 2016		B38
unreported 33		11		106.33-107.74	Snijders, 2016		B38
unreported 34		11		108.12-108.56	Snijders, 2016		B38
unreported 35		11		109.14-109.18	Snijders, 2016		B38
unreported 36		12		73.09-73.49	Snijders, 2016		B38
unreported 37		12		100.97-102.5	Snijders, 2016		B38
unreported 38		12		107.85-108.69	Snijders, 2016		B38
unreported 39		12		109.59-109.79	Snijders, 2016		B38
unreported 40		12		116.43-117.94	Snijders, 2016		B38
unreported 41		13		46.21-46.45	Snijders, 2016		B38
unreported 42		13		47.82-55.94	Snijders, 2016		B38
unreported 43		13		57.69-61.04	Snijders, 2016		B38
unreported 44		13		62.66-63.7	Snijders, 2016		B38
unreported 45		13		69.71-71.45	Snijders, 2016		B38
unreported 46		13		73.28-73.41	Snijders, 2016		B38
unreported 47		13		73.47-74.09	Snijders, 2016		B38
unreported 48		13		80.47-81.03	Snijders, 2016		B38
unreported 49		13		81.16-81.2	Snijders, 2016		B38
unreported 50		13		81.31-81.66	Snijders, 2016		B38
unreported 51		13		90.09-90.15	Snijders, 2016		B38
unreported 52		13		94.03-96.96	Snijders, 2016		B38
unreported 53		13		103.06-103.27	Snijders, 2016		B38
unreported 54		14		46.56-46.76	Snijders, 2016		B38
unreported 55		14		47.09-47.38	Snijders, 2016		B38
unreported 56		14		47.73-47.93	Snijders, 2016		B38
unreported 57		14		72.65-72.98	Snijders, 2016		B38
unreported 58		14		76.55-77	Snijders, 2016		B38
unreported 59		14		89.64-90.72	Snijders, 2016		B38
unreported 60		14		93.41-95.12	Snijders, 2016		B38
unreported 61		14		95.2-96.19	Snijders, 2016		B38
unreported 62		14		98.05-99.4	Snijders, 2016		B38
unreported 63		14		102.8-104.73	Snijders, 2016		B38
unreported 64		14		119.38-120.9	Snijders, 2016		B38
unreported 65		15		30.32-30.75	Snijders, 2016		B38
unreported 66		16		29.85-30.14	Snijders, 2016		B38
unreported 67		17		28.13-28.34	Snijders, 2016		B38
unreported 68		17		29.39-29.53	Snijders, 2016		B38
unreported 69		17		30.27-30.28	Snijders, 2016		B38
unreported 70		17		30.34-30.38	Snijders, 2016		B38
unreported 71		17		43.38-43.95	Snijders, 2016		B38
unreported 72		18		30.85-31.08	Snijders, 2016		B38
unreported 73		18		46.61-47.39	Snijders, 2016		B38
unreported 74		18		56.33-58.72	Snijders, 2016		B38
unreported 75		18		65.1-65.23	Snijders, 2016		B38
unreported 76		18		68.74-69.18	Snijders, 2016		B38
unreported 77		19		47.72-48.03	Snijders, 2016		B38
unreported 78		2		25.77-25.89	Snijders, 2016		B38
unreported 79		2		26.72-28.37	Snijders, 2016		B38
unreported 80		2		30.83-30.96	Snijders, 2016		B38
unreported 81		2		83.48-84.43	Snijders, 2016		B38
unreported 82		2		89.91-90.29	Snijders, 2016		B38
unreported 83		2		102.91-104.42	Snijders, 2016		B38
unreported 84		2		104.66-104.94	Snijders, 2016		B38
unreported 85		2		105.89-106.49	Snijders, 2016		B38
unreported 86		2		106.75-106.93	Snijders, 2016		B38
unreported 87		2		118.61-118.86	Snijders, 2016		B38
unreported 88		2		120.31-120.82	Snijders, 2016		B38
unreported 89		2		151.98-152.1	Snijders, 2016		B38
unreported 90		2		152.74-152.77	Snijders, 2016		B38
unreported 91		2		152.87-154.15	Snijders, 2016		B38
unreported 92		2		156.74-156.97	Snijders, 2016		B38
unreported 93		2		157.01-160.98	Snijders, 2016		B38
unreported 94		2		162.48-164.19	Snijders, 2016		B38
unreported 95		2		164.63-164.69	Snijders, 2016		B38
unreported 96		2		164.76-166.1	Snijders, 2016		B38
unreported 97		2		168.3-169.53	Snijders, 2016		B38
unreported 98		2		170.01-170.16	Snijders, 2016		B38
unreported 99		2		170.5-170.6	Snijders, 2016		B38
unreported 100		2		170.66-173.61	Snijders, 2016		B38
unreported 101		2		174.17-174.26	Snijders, 2016		B38
unreported 102		4		9.35-10.27	Snijders, 2016		B38
unreported 103		4		19.44-19.61	Snijders, 2016		B38
unreported 104		4		44.25-45.1	Snijders, 2016		B38
unreported 105		4		45.49-46.56	Snijders, 2016		B38
unreported 106		4		46.61-46.62	Snijders, 2016		B38
unreported 107		4		54.76-55.6	Snijders, 2016		B38
unreported 108		4		56.01-56.95	Snijders, 2016		B38
unreported 109		4		85.2-86.86	Snijders, 2016		B38
unreported 110		4		87.2-87.35	Snijders, 2016		B38
unreported 111		4		87.47-88.22	Snijders, 2016		B38
unreported 112		4		91.2-92.79	Snijders, 2016		B38
unreported 113		4		93.99-94.21	Snijders, 2016		B38
unreported 114		4		110.34-110.67	Snijders, 2016		B38
unreported 115		4		129.04-129.17	Snijders, 2016		B38
unreported 116		4		138.61-138.89	Snijders, 2016		B38
unreported 117		4		150.81-152.35	Snijders, 2016		B38
unreported 118		4		152.8-153.64	Snijders, 2016		B38
unreported 119		4		154.08-154.17	Snijders, 2016		B38
unreported 120		5		6.67-7.22	Snijders, 2016		B38
unreported 121		5		13.32-13.38	Snijders, 2016		B38
unreported 122		5		14.02-14.19	Snijders, 2016		B38
unreported 123		5		16.15-17.04	Snijders, 2016		B38
unreported 124		5		44.4-45.01	Snijders, 2016		B38
unreported 125		5		67.25-67.35	Snijders, 2016		B38
unreported 126		5		73.05-73.72	Snijders, 2016		B38
unreported 127		5		90.21-91.58	Snijders, 2016		B38
unreported 128		5		96.88-97.36	Snijders, 2016		B38
unreported 129		5		99-99.89	Snijders, 2016		B38
unreported 130		5		100.98-105.89	Snijders, 2016		B38
unreported 131		5		106.04-106.08	Snijders, 2016		B38
unreported 132		5		106.11-106.95	Snijders, 2016		B38
unreported 133		5		107.69-108.91	Snijders, 2016		B38
unreported 134		5		109.63-110.42	Snijders, 2016		B38
unreported 135		5		112.56-114.79	Snijders, 2016		B38
unreported 136		5		115.1-116.16	Snijders, 2016		B38
unreported 137		5		117.22-117.74	Snijders, 2016		B38
unreported 138		5		117.96-118.62	Snijders, 2016		B38
unreported 139		5		118.64-118.74	Snijders, 2016		B38
unreported 140		5		118.8-119.54	Snijders, 2016		B38
unreported 141		5		119.91-119.97	Snijders, 2016		B38
unreported 142		5		128.39-128.8	Snijders, 2016		B38
unreported 143		5		137.89-140.33	Snijders, 2016		B38
unreported 144		5		140.48-142.18	Snijders, 2016		B38
unreported 145		5		142.79-144.85	Snijders, 2016		B38
unreported 146		6		95.28-95.38	Snijders, 2016		B38
unreported 147		6		95.56-95.98	Snijders, 2016		B38
unreported 148		6		96.64-97.24	Snijders, 2016		B38
unreported 149		6		97.69-97.91	Snijders, 2016		B38
unreported 150		6		98.01-98.5	Snijders, 2016		B38
unreported 151		7		50.24-50.41	Snijders, 2016		B38
unreported 152		7		80.29-80.72	Snijders, 2016		B38
unreported 153		7		124.83-125.24	Snijders, 2016		B38
unreported 154		7		125.28-125.39	Snijders, 2016		B38
unreported 155		7		125.48-126.55	Snijders, 2016		B38
unreported 156		8		32.82-33.34	Snijders, 2016		B38
unreported 157		8		34.26-34.79	Snijders, 2016		B38
unreported 158		8		35.04-36.36	Snijders, 2016		B38
unreported 159		8		95.04-95.72	Snijders, 2016		B38
unreported 160		9		16.29-16.34	Snijders, 2016		B38
unreported 161		9		34.54-34.62	Snijders, 2016		B38
unreported 162		9		34.62-34.77	Snijders, 2016		B38
unreported 163		9		36.78-37.74	Snijders, 2016		B38
unreported 164		9		40.64-40.74	Snijders, 2016		B38
unreported 165		9		41.57-43.95	Snijders, 2016		B38
unreported 166		9		45.2-46.5	Snijders, 2016		B38
unreported 167		X		143.05-143.74	Snijders, 2016		B38
unreported 168		X		155.4-156.5	Snijders, 2016		B38
unreported 169		X		156.67-156.75	Snijders, 2016		B38
Bacteroidetes	4.35	14	11.33	6.92-11.86	Wang, 2015		B38
Deferribacteres	6.57	9	1.61	0.98-3.59	Wang, 2015		B38
Flavobacteria	56.3	1	2.45	1.63-3.26	Wang, 2015		B38
Flavobacteriales	77.7	1	2.45	1.63-3.26	Wang, 2015		B38
Bacteroidaceae	7.72	1	13.3	10.68-17.41	Wang, 2015		B38
Flavobacteriaceae	73.1	1	2.45	1.63-3.26	Wang, 2015		B38
Incertae_Sedis_XIV	7.11	X	8.98	8.19-14.77	Wang, 2015		B38
Bacteroides	7.72	1	13.3	10.68-17.41	Wang, 2015		B38
Barnesiella	7.78	1	13.3	7.45-16.63	Wang, 2015		B38
Blautia	7.97	1	4.93	0.35-15.96	Wang, 2015		B38
Butyrivibrio	23.9	9	1.61	0.98-3.59	Wang, 2015		B38
Hespellia	114	1	4.93	4.31-5.7	Wang, 2015		B38
Sandarakinotalea	13.4	1	2.45	1.63-3.26	Wang, 2015		B38
X168	7.33	1	13.3	12.25-19.65	Wang, 2015		B38
X8	6.79	1	19.1	18.49-19.65	Wang, 2015		B38
X229	12.75	1	4.93	1.63-5.7	Wang, 2015		B38
X62	20.96	X	8.19	6.39-8.98	Wang, 2015		B38
X119	5.19	1	13.3	10.68-19.65	Wang, 2015		B38
X103	3.76	1	13.3	10.68-19.65	Wang, 2015		B38
X5217	4.01	6	9.97	5.63-14.83	Wang, 2015		B38
